# Supplementary material for: Extravagant female sexual display in a Megaselia Rondani species (Diptera: Phoridae)
Source: Biodivers Data J. 2015 Mar 6;(3):e4368. doi: 10.3897/BDJ.3.e4368 (PMC4385884; doi:10.3897/BDJ.3.e4368)
Supplement: XML Treatment for Megaselia [file BDJ.3.e4368-treatment1.xml]

<!DOCTYPE tp:taxon-treatment
  PUBLIC "-//TaxonX//DTD Taxonomic Treatment Publishing DTD v0 20100105//EN" "tax-treatment-NSO.dtd">
<tp:taxon-treatment xmlns:tp="http://www.plazi.org/taxpub"><tp:treatment-meta><mixed-citation publication-type="journal"><person-group><name><surname>Brown</surname><given-names>Brian V.</given-names></name><name><surname>Porras</surname><given-names>Wendy</given-names></name></person-group><article-title>Extravagant female sexual display in a <italic><tp:taxon-name><tp:taxon-name-part taxon-name-part-type="genus">Megaselia</tp:taxon-name-part></tp:taxon-name></italic> Rondani species (<tp:taxon-name><tp:taxon-name-part taxon-name-part-type="order">Diptera</tp:taxon-name-part></tp:taxon-name>: <tp:taxon-name><tp:taxon-name-part taxon-name-part-type="family">Phoridae</tp:taxon-name-part></tp:taxon-name>)</article-title><source>Biodivers Data J</source><day>06</day><month>3</month><year>2015</year><volume>2015</volume><issue>3</issue><pub-id pub-id-type="doi">10.3897/BDJ.3.e4368</pub-id></mixed-citation></tp:treatment-meta><tp:nomenclature><tp:taxon-name>
            <tp:taxon-name-part taxon-name-part-type="genus">Megaselia</tp:taxon-name-part>
          </tp:taxon-name><tp:taxon-authority>Rondani, 1856</tp:taxon-authority></tp:nomenclature><tp:treatment-sec sec-type="Biology"><title>Biology</title><p>Adult females of an unidentified species of <italic><tp:taxon-name><tp:taxon-name-part taxon-name-part-type="genus">Megaselia</tp:taxon-name-part></tp:taxon-name></italic> Rondani were observed perching on leaves of small plants and ferns directly above a small creek. Mostly, the flies were inactive, but occasionally (when the sun came out) they began to display, by raising and fluttering their wings (Fig. <xref ref-type="fig" rid="F765355">2</xref>), "dancing" (running in circles) on the leaves, and expanding the sacklike swellings in the posterior part of the abdomen (Fig. <xref ref-type="fig" rid="F765351">3</xref>). Additionally, the inside surface of the hind tibia was somehow manipulated to reflect light, creating a silvery sheen (Fig. <xref ref-type="fig" rid="F784796">4</xref>). The display was observed three times: once with a pair of females displaying together (Fig. <xref ref-type="fig" rid="F765355">2</xref>), once with a male in attendance (Fig. <xref ref-type="fig" rid="F765353">5</xref>), and once captured on video (Fig. <xref ref-type="fig" rid="F784796">4</xref>). Each display lasted only a few seconds.</p></tp:treatment-sec><tp:treatment-sec><!--Section generated to contain objects referenced in tp:taxon-treatment.--><fig id="F765355" position="float" orientation="portrait"><label>Figure 2.</label><caption><p>Displaying females.</p></caption><graphic xmlns:xlink="http://www.w3.org/1999/xlink" xlink:href="biodiversity_data_journal-3-e4368-g002.jpg" position="float" id="oo_10981.jpg" orientation="portrait" xlink:type="simple"/></fig><fig id="F765351" position="float" orientation="portrait"><label>Figure 3.</label><caption><p>Closeup of displaying female.</p></caption><graphic xmlns:xlink="http://www.w3.org/1999/xlink" xlink:href="biodiversity_data_journal-3-e4368-g003.jpg" position="float" id="oo_10979.jpg" orientation="portrait" xlink:type="simple"/></fig><fig id="F784796" position="float" orientation="portrait"><label>Figure 4.</label><caption><p>Displaying female <italic><tp:taxon-name><tp:taxon-name-part taxon-name-part-type="genus">Megaselia</tp:taxon-name-part></tp:taxon-name></italic> sp.</p></caption><media xmlns:xlink="http://www.w3.org/1999/xlink" xlink:href="biodiversity_data_journal-3-e4368-g004.mp4" position="float" orientation="portrait" xlink:type="simple"/></fig><fig id="F765353" position="float" orientation="portrait"><label>Figure 5.</label><caption><p>Displaying female and attracted male.</p></caption><graphic xmlns:xlink="http://www.w3.org/1999/xlink" xlink:href="biodiversity_data_journal-3-e4368-g005.jpg" position="float" id="oo_10980.jpg" orientation="portrait" xlink:type="simple"/></fig></tp:treatment-sec></tp:taxon-treatment>
